# Supplementary material for: Genomic landscape of TP53-mutated myeloid malignancies
Source: medRxiv. 2023 Jan 11:2023.01.10.23284322. Preprint. [Version 1] doi: 10.1101/2023.01.10.23284322 (PMC9882519; doi:10.1101/2023.01.10.23284322)
Supplement: Supplement 3 — Supplementary Figure 2. Circos plots [file media-3.zip]

Archive with 120 entries (120 files):
- Supp_Fig_2_circos_Page_01.jpg
- __MACOSX/._Supp_Fig_2_circos_Page_01.jpg
- Supp_Fig_2_circos_Page_02.jpg
- __MACOSX/._Supp_Fig_2_circos_Page_02.jpg
- Supp_Fig_2_circos_Page_03.jpg
- __MACOSX/._Supp_Fig_2_circos_Page_03.jpg
- Supp_Fig_2_circos_Page_04.jpg
- __MACOSX/._Supp_Fig_2_circos_Page_04.jpg
- Supp_Fig_2_circos_Page_05.jpg
- __MACOSX/._Supp_Fig_2_circos_Page_05.jpg
- Supp_Fig_2_circos_Page_06.jpg
- __MACOSX/._Supp_Fig_2_circos_Page_06.jpg
- Supp_Fig_2_circos_Page_07.jpg
- __MACOSX/._Supp_Fig_2_circos_Page_07.jpg
- Supp_Fig_2_circos_Page_08.jpg
- __MACOSX/._Supp_Fig_2_circos_Page_08.jpg
- Supp_Fig_2_circos_Page_09.jpg
- __MACOSX/._Supp_Fig_2_circos_Page_09.jpg
- Supp_Fig_2_circos_Page_10.jpg
- __MACOSX/._Supp_Fig_2_circos_Page_10.jpg
- Supp_Fig_2_circos_Page_11.jpg
- __MACOSX/._Supp_Fig_2_circos_Page_11.jpg
- Supp_Fig_2_circos_Page_12.jpg
- __MACOSX/._Supp_Fig_2_circos_Page_12.jpg
- Supp_Fig_2_circos_Page_13.jpg
- __MACOSX/._Supp_Fig_2_circos_Page_13.jpg
- Supp_Fig_2_circos_Page_14.jpg
- __MACOSX/._Supp_Fig_2_circos_Page_14.jpg
- Supp_Fig_2_circos_Page_15.jpg
- __MACOSX/._Supp_Fig_2_circos_Page_15.jpg
- Supp_Fig_2_circos_Page_16.jpg
- __MACOSX/._Supp_Fig_2_circos_Page_16.jpg
- Supp_Fig_2_circos_Page_17.jpg
- __MACOSX/._Supp_Fig_2_circos_Page_17.jpg
- Supp_Fig_2_circos_Page_18.jpg
- __MACOSX/._Supp_Fig_2_circos_Page_18.jpg
- Supp_Fig_2_circos_Page_19.jpg
- __MACOSX/._Supp_Fig_2_circos_Page_19.jpg
- Supp_Fig_2_circos_Page_20.jpg
- __MACOSX/._Supp_Fig_2_circos_Page_20.jpg
- Supp_Fig_2_circos_Page_21.jpg
- __MACOSX/._Supp_Fig_2_circos_Page_21.jpg
- Supp_Fig_2_circos_Page_22.jpg
- __MACOSX/._Supp_Fig_2_circos_Page_22.jpg
- Supp_Fig_2_circos_Page_23.jpg
- __MACOSX/._Supp_Fig_2_circos_Page_23.jpg
- Supp_Fig_2_circos_Page_24.jpg
- __MACOSX/._Supp_Fig_2_circos_Page_24.jpg
- Supp_Fig_2_circos_Page_25.jpg
- __MACOSX/._Supp_Fig_2_circos_Page_25.jpg
- Supp_Fig_2_circos_Page_26.jpg
- __MACOSX/._Supp_Fig_2_circos_Page_26.jpg
- Supp_Fig_2_circos_Page_27.jpg
- __MACOSX/._Supp_Fig_2_circos_Page_27.jpg
- Supp_Fig_2_circos_Page_28.jpg
- __MACOSX/._Supp_Fig_2_circos_Page_28.jpg
- Supp_Fig_2_circos_Page_29.jpg
- __MACOSX/._Supp_Fig_2_circos_Page_29.jpg
- Supp_Fig_2_circos_Page_30.jpg
- __MACOSX/._Supp_Fig_2_circos_Page_30.jpg
- Supp_Fig_2_circos_Page_31.jpg
- __MACOSX/._Supp_Fig_2_circos_Page_31.jpg
- Supp_Fig_2_circos_Page_32.jpg
- __MACOSX/._Supp_Fig_2_circos_Page_32.jpg
- Supp_Fig_2_circos_Page_33.jpg
- __MACOSX/._Supp_Fig_2_circos_Page_33.jpg
- Supp_Fig_2_circos_Page_34.jpg
- __MACOSX/._Supp_Fig_2_circos_Page_34.jpg
- Supp_Fig_2_circos_Page_35.jpg
- __MACOSX/._Supp_Fig_2_circos_Page_35.jpg
- Supp_Fig_2_circos_Page_36.jpg
- __MACOSX/._Supp_Fig_2_circos_Page_36.jpg
- Supp_Fig_2_circos_Page_37.jpg
- __MACOSX/._Supp_Fig_2_circos_Page_37.jpg
- Supp_Fig_2_circos_Page_38.jpg
- __MACOSX/._Supp_Fig_2_circos_Page_38.jpg
- Supp_Fig_2_circos_Page_39.jpg
- __MACOSX/._Supp_Fig_2_circos_Page_39.jpg
- Supp_Fig_2_circos_Page_40.jpg
- __MACOSX/._Supp_Fig_2_circos_Page_40.jpg
- Supp_Fig_2_circos_Page_41.jpg
- __MACOSX/._Supp_Fig_2_circos_Page_41.jpg
- Supp_Fig_2_circos_Page_42.jpg
- __MACOSX/._Supp_Fig_2_circos_Page_42.jpg
- Supp_Fig_2_circos_Page_43.jpg
- __MACOSX/._Supp_Fig_2_circos_Page_43.jpg
- Supp_Fig_2_circos_Page_44.jpg
- __MACOSX/._Supp_Fig_2_circos_Page_44.jpg
- Supp_Fig_2_circos_Page_45.jpg
- __MACOSX/._Supp_Fig_2_circos_Page_45.jpg
- Supp_Fig_2_circos_Page_46.jpg
- __MACOSX/._Supp_Fig_2_circos_Page_46.jpg
- Supp_Fig_2_circos_Page_47.jpg
- __MACOSX/._Supp_Fig_2_circos_Page_47.jpg
- Supp_Fig_2_circos_Page_48.jpg
- __MACOSX/._Supp_Fig_2_circos_Page_48.jpg
- Supp_Fig_2_circos_Page_49.jpg
- __MACOSX/._Supp_Fig_2_circos_Page_49.jpg
- Supp_Fig_2_circos_Page_50.jpg
- __MACOSX/._Supp_Fig_2_circos_Page_50.jpg
- Supp_Fig_2_circos_Page_51.jpg
- __MACOSX/._Supp_Fig_2_circos_Page_51.jpg
- Supp_Fig_2_circos_Page_52.jpg
- __MACOSX/._Supp_Fig_2_circos_Page_52.jpg
- Supp_Fig_2_circos_Page_53.jpg
- __MACOSX/._Supp_Fig_2_circos_Page_53.jpg
- Supp_Fig_2_circos_Page_54.jpg
- __MACOSX/._Supp_Fig_2_circos_Page_54.jpg
- Supp_Fig_2_circos_Page_55.jpg
- __MACOSX/._Supp_Fig_2_circos_Page_55.jpg
- Supp_Fig_2_circos_Page_56.jpg
- __MACOSX/._Supp_Fig_2_circos_Page_56.jpg
- Supp_Fig_2_circos_Page_57.jpg
- __MACOSX/._Supp_Fig_2_circos_Page_57.jpg
- Supp_Fig_2_circos_Page_58.jpg
- __MACOSX/._Supp_Fig_2_circos_Page_58.jpg
- Supp_Fig_2_circos_Page_59.jpg
- __MACOSX/._Supp_Fig_2_circos_Page_59.jpg
- Supp_Fig_2_circos_Page_60.jpg
- __MACOSX/._Supp_Fig_2_circos_Page_60.jpg
